# Supplementary material for: Genetic Characterization of Puccinia striiformis f. sp. tritici Populations from Different Wheat Cultivars Using Simple Sequence Repeats
Source: J Fungi (Basel). 2022 Jul 3;8(7):705. doi: 10.3390/jof8070705 (PMC9319641; doi:10.3390/jof8070705)
Supplement: Supplementary file 1 [file jof-08-00705-s001.zip]

Archive with 1 entries (1 files):
- jof-1756782-supplementary.pdf
